# Supplementary material for: The Oleaginous Yeast Metschnikowia pulcherrima Displays Killer Activity against Avian-Derived Pathogenic Bacteria
Source: Biology (Basel). 2021 Nov 24;10(12):1227. doi: 10.3390/biology10121227 (PMC8698481; doi:10.3390/biology10121227)
Supplement: Supplementary file 1 [file biology-10-01227-s001.zip]

Archive with 1 entries (1 files):
- biology-1410488-supplementary.pdf
